# Supplementary material for: Applying polygenic risk score methods to pharmacogenomics GWAS: challenges and opportunities
Source: Brief Bioinform. 2023 Dec 27;25(1):bbad470. doi: 10.1093/bib/bbad470 (PMC10782924; doi:10.1093/bib/bbad470)
Supplement: Table_S1_S2_bbad470 [file table_s1_s2_bbad470.xlsx]

## Sheet: Table S1. Publication Overview
ID	PMID	DOI	Title	Authors	Year	BC sample size	TC sample size	Method	Method details	Software	Reselect SNPs?	PRS works?	Trans-ethnic	BC ancestry	TC ancestry	Multiple Traits Analysis	BC GWAS	Endpoint type in BC	Endpoint type in TC	Application	Interaction test in TC	Study Type	Disease	Drug
1	33501934	10.1093/ibd/izab004	Genetic Background of Mesalamine-induced Fever and Diarrhea in Japanese Patients with Inflammatory Bowel Disease	Suzuki K. Kakuta Y. Naito T. Takagawa T. Hanai H. Araki H. Sasaki Y. Sakuraba H. Sasaki M. Hisamatsu T. Motoya S. Matsumoto T. Onodera M. Ishiguro Y. Nakase H. Andoh A. Hiraoka S. Shinozaki M. Fujii T. Katsurada T. Kobayashi T. Fujiya M. Otsuka T. Oshima N. Suzuki Y. Sato Y. Hokari R. Noguchi M. Ohta Y. Matsuura M. Kawai Y. Tokunaga K. Nagasaki M. Kudo H. Minegishi N. Okamoto D. Shimoyama Y. Moro…	2021	1523	788	P-value thresholding	C+T		Y	Y	N	EAS East Asian	EAS East Asian	N	Mesalamine-treated patients	Binary	Binary	PGx PRS (T) + T	N	SCT	Inflammatory bowel disease	Mesalamine
2	33106254	10.2337/db20-0530	Predicting benefit from evolocumab therapy in patients with atherosclerotic disease using a genetic risk score: results from the FOURIER trial	Marston, N.A., Kamanu, F.K., Nordio, F., Gurmu, Y., Roselli, C., Sever, P.S., Pedersen, T.R., Keech, A.C., Wang, H., Lira Pineda, A. and Giugliano, R.P.	2021	982554	1000	P-value thresholding			N	Y	N	EUR European	EUR European	N	Myocardial infarction	Continuous	Continuous	Disease PRS + T	N	SCT	Cardiovascular	Evolocumab
3	32686723	10.1038/s41598-020-68878-3	Human essential hypertension: no significant association of polygenic risk scores with antihypertensive drug responses	Sanez Tahtisalo H. Ruotsalainen S. Mars N. Porthan K. Oikarinen L. Virolainen J. Fyhrquist F. Ripatti S. Kontula K.K. Hiltunen T.P.	2020	423713	401	P-value thresholding			N	N	N	EUR European	EUR European	N	Hypertension	Binary	Continuous/Survival	Disease PRS + T	N	SCT	Hypertension	Atenolol, losartan, amlodipine, hydrochlorothiazide, bisoprolol
4	32724131	10.1038/s41598-020-69291-6	Genome-wide association study and polygenic risk score analysis of esketamine treatment response	Li Q.S. Wajs E. Ochs-Ross R. Singh J. Drevets W.C.	2020	3300834	527	P-value thresholding		PRSice	Y	Y	Y	Multiple	EUR European	N	Depression	Binary	Continuous/Categorical	Disease PRS + T	N	SCT	Major depressive disorder	Esketamine
5	33181205	10.1016/j.pnpbp.2020.110170	Higher polygenic risk scores for schizophrenia may be suggestive of treatment non-response in major depressive disorder	Fanelli G. Benedetti F. Kasper S. Zohar J. Souery D. Montgomery S. Albani D. Forloni G. Ferentinos P. Rujescu D. Mendlewicz J. Serretti A. Fabbri C.	2020	1225756	1346	P-value thresholding		PRSice	Y	Y / N (PRS-SCZ works)	Y	Multiple	EUR European	Analyzed separately	BD, MDD, SCZ, and NEU	Binary	Categorical	Disease PRS + T	N	SCT	Major depressive disorder	SSRIs, SNRIs, NaSSAs, TCAs, agomelatine, NDRIs, SARIs, vortioxetine, MAOIs, NRIs, tianeptine
6	33012170	10.1161/CIRCHEARTFAILURE.119.007012	Polygenic Score for beta-Blocker Survival Benefit in European Ancestry Patients with Reduced Ejection Fraction Heart Failure	Lanfear D.E. Luzum J.A. She R. Gui H. Donahue M.P. O'Connor C.M. Adams K.F. Sanders-Van Wijk S. Zeld N. Maeder M.T. Sabbah H.N. Kraus W.E. Brunner-Larocca H.-P. Li J. Williams L.K.	2020	248	1188	Others			Y	Y	N	EUR European	EUR European	N	Beta-blocker-treated patients vs. control	Survival	Survival	PGx PRS + T and C	Y	RCT	Heart failure with reduced ejection fraction	Carvedilol, metoprolol succinate, metoprolol tartrate, bisoprolol, other beta blockers
7	32511779	10.1002/jbmr.4104	A Polygenic Risk Score as a Risk Factor for Medication-Associated Fractures	Manousaki D. Forgetta V. Keller-Baruch J. Zhao K. Greenwood C.M.T. Mooser V. Bassett J.H.D. Leslie W.D. Richards J.B.	2020	341449	80014	P-value thresholding / ML	C+T / Lasso		Y	Y	N	EUR European	EUR European	N	Osteoporotic fracture	Binary	Binary	Disease PRS + T	N	Others	Medication-associated fractures	PPIs, SSRIs, TCAs, AEDs, glucocorticoids, bisphosphonates
8	32895570	10.1038/s41591-020-1023-0	Polygenic architecture informs potential vulnerability to drug-induced liver injury	Koido M. Kawakami E. Fukumura J. Noguchi Y. Ohori M. Nio Y. Nicoletti P. Aithal G.P. Daly A.K. Watkins P.B. Anayama H. Dragan Y. Shinozawa T. Takebe T.	2020	12247	172	P-value thresholding			Y	Y	N	EUR European	EUR European	N	Drug-induced liver injury	Binary	Binary	PGx PRS (T) + T	N	SCT	Drug-induced liver injury	Fasiglifam, amoxicillin-clavulanate, flucloxacillin
9	32652002	10.1210/clinem/dgaa443	A genome-wide pharmacogenetic study of growth hormone responsiveness	Dauber A. Meng Y. Audi L. Vedantam S. Weaver B. Carrascosa A. Albertsson-Wikland K. Ranke M.B. Jorge A.A.L. Cara J. Wajnrajch M.P. Lindberg A. Camacho-Hubner C. Hirschhorn J.N.	2020	253288	641	P-value thresholding			N	Y	N	EUR European	EUR European	N	Adult height	Continuous	Continuous	Disease PRS + T	N	SCT	Short stature (idiopathic, GH deficiency, or born small for gestational age)	Growth hormone
10	32175767	10.1089/cap.2018.0164	The Association with Quantitative Response to Attention-Deficit/Hyperactivity Disorder Medication of the Previously Identified Neurodevelopmental Network Genes.	Zhong Y. Yang B. Su Y. Qian Y. Cao Q. Chang S. Wang Y. Yang L.	2020	1666	241	P-value thresholding		PRSice	N	Y	N	EAS East Asian	EAS East Asian	N	ADHD	Binary	Continuous	Disease PRS + T	N	SCT	ADHD	Methylphenidate, atomoxetine
11	32818716	10.1016/j.thromres.2020.08.015	Polygenic risk score-analysis of thromboembolism in patients with acute lymphoblastic leukemia	Jarvis K.B. Nielsen R.L. Gupta R. Hede F.D. Huttunen P. Jonsson O.G. Rank C.U. Ranta S. Saks K. Trakymiene S.S. Tuckuviene R. Tulstrup M. Ruud E. Schmiegelow K. LeBlanc M.	2020	180927	1252	P-value thresholding		PRSice	Y	Y	N	EUR European	EUR European	N	Thromboembolism	Binary	Survival	Disease PRS + T	N	SCT	Acute lymphoblastic leukaemia	NOPHO-ALL 2008 protocol (dexamethasone, prednisolone, pegylated asparaginase)
12	32535905	10.1002/cpt.1941	Genetic Risk of Diverticular Disease Predicts Early Stoppage of Nicorandil	Noyes J.D. Mordi I.R. Doney A.S. Palmer C.N.A. Pearson E.R. Lang C.C.	2020	451099	1077	P-value thresholding			N	Y	N	EUR European	EUR European	N	Diverticular disease	Binary	Binary	Disease PRS + T	N	SCT	Nicorandil intolerance	Nicorandil, isosorbide
13	32430334	10.1073/pnas.1922867117	Polygenic risk for skin autoimmunity impacts immune checkpoint blockade in bladder cancer	Khan Z. Di Nucci F. Kwan A. Hammer C. Mariathasan S. Rouilly V. Carroll J. Fontes M. Ley Acosta S. Guardino E. Chen-Harris H. Bhangale T. Mellman I. Rosenberg J. Powles T. Hunkapiller J. Chandler G.S. Albert M.L.	2020	494772	459	P-value thresholding	C+T		Y	Y	N	EUR European	Multiple	Analyzed separately	PSO, VIT, and AD	Binary	Survival	Disease PRS + T and C	Y	RCT	Immune related adverse events in bladder cancer	Atezolizumab, docetaxel, paclitaxel, vinflunine
14	30480086	10.1038/s41531-018-0069-x	Risk factors of levodopa-induced dyskinesia in Parkinson's disease: results from the PPMI cohort	Eusebi P. Romoli M. Paoletti F.P. Tambasco N. Calabresi P. Parnetti L.	2018	108990	289	P-value thresholding			N	Y	N	EUR European	Multiple	N	Parkinson's disease	Binary	Survival	Disease PRS + T	N	Others	Parkinson's disease	Levodopa
15	31707832	10.1161/CIRCULATIONAHA.119.044434	Patients with High Genome-Wide Polygenic Risk Scores for Coronary Artery Disease May Receive Greater Clinical Benefit from Alirocumab Treatment in the ODYSSEY OUTCOMES Trial.	Damask A. Steg P.G. Schwartz G.G. Szarek M. Hagstrom E. Badimon L. Chapman M.J. Boileau C. Tsimikas S. Ginsberg H.N. Banerjee P. Manvelian G. Pordy R. Hess S. Overton J.D. Lotta L.A. Yancopoulos G.D. Abecasis G.R. Baras A. Paulding C.	2020	184305	11953	P-value thresholding / Bayesian	C+T / LDpred	ldpred	Y	Y	N	EUR European	Multiple	N	CAD	Binary	Continuous/Binary	Disease PRS + T and C	Y	RCT	Acute coronary syndrome (myocardial infarction or unstable angina)	Alirocumab
16	31988971	10.1093/ofid/ofz464	Impact of genetic and nongenetic factors on body mass index and waist-hip ratio change in HIV-infected individuals initiating antiretroviral therapy.	Barcelo C. Guidi M. Thorball C.W. Hammer C. Chaouch A. Haubitz S. Buclin T. Tarr P.E. Csajka C. Anagnostopoulos A. Battegay M. Bernasconi E. Boni J. Braun D.L. Bucher H.C. Calmy A. Cavassini M. Ciuffi A. Dollenmaier G. Egger M. Elzi L. Fehr J. Fellay J. Furrer H. Fux C.A. Gunthard H.F. Haerry D. Hasse B. Hirsch H.H. Hoffmann M. Hosli I. Huber M. Kahlert C.R. Kaiser L. Keiser O. Klimkait T. Kouyos…	2020	549312	2090	P-value thresholding			N	Y	Y	Multiple	Multiple	Analyzed separately	BMI, Waist-Hip Ratio (WHR)	Continuous	Continuous	Disease PRS + T	N	Others	HIV	Atazanavir, ritonavir, cobicistat, lopinavir, tenofovir, integrase inhibitor containing antiretroviral therapy
17	32203155	10.1038/s41380-020-0689-5	Association of polygenic score for major depression with response to lithium in patients with bipolar disorder	Amare A.T. Schubert K.O. Hou L. Clark S.R. Papiol S. Cearns M. Heilbronner U. Tekola-Ayele F. Hsu Y.-H. Shekhtman T. Adli M. Akula N. Akiyama K. Ardau R. Arias B. Aubry J.-M. Backlund L. Bhattacharjee A.K. Bellivier F. Benabarre A. Bengesser S. Biernacka J.M. Birner A. Brichant-Petitjean C. Cervantes P. Chen H.-C. Chillotti C. Cruceanu C. Czerski P.M. Dalkner N. Dayer A. Del Zompo M. Etain B. Jam…	2020	480359	2586	P-value thresholding			Y	Y	N	EUR European	Multiple	N	Major depression (MD)	Binary	Continuous	Disease PRS + T	N	SCT	Bipolar disorder	Lithium
18	32066683	10.1038/s41398-020-0722-0	Genetic associations with clozapine-induced myocarditis in patients with schizophrenia	Lacaze P. Ronaldson K.J. Zhang E.J. Alfirevic A. Shah H. Newman L. Strahl M. Smith M. Bousman C. Francis B. Morris A.P. Wilson T. Rossello F. Powell D. Vasic V. Sebra R. McNeil J.J. Pirmohamed M.	2020	95	NA	P-value thresholding		PRSice	Y	Y	N	EUR European	EUR European	N	Clozapine-treated patients	Binary	Binary	PGx PRS (T) + T	N	SCT	Schizophrenia	Clozapine
19	30392411	10.1176/appi.ajp.2018.17121363	Schizophrenia polygenic risk score as a predictor of antipsychotic efficacy in first-episode psychosis	Zhang J.-P. Robinson D. Yu J. Gallego J. Fleischhacker W.W. Kahn R.S. Crespo-Facorro B. Vazquez-Bourgon J. Kane J.M. Malhotra A.K. Lencz T.	2019	150064	77	P-value thresholding			Y	Y	N	EUR European	Multiple	N	Schizophrenia (SCZ)	Continuous/Binary	Continuous	Disease PRS + T	N	Others	Schizophrenia	Olanzapine, quetiapine, ziprasidone, amisulpride, haloperidol
20	31447353	10.1016/j.schres.2019.07.022	Genome-wide association study on antipsychotic-induced weight gain in Europeans and African-Americans	Maciukiewicz M. Tiwari A.K. Zai C.C. Gorbovskaya I. Laughlin C.P. Nurmi E.L. Liebermann J.A. Meltzer H.Y. Kennedy J.L. Muller D.J.	2019	339224	144	P-value thresholding		PRSice	Y	N	Y	Multiple	EUR European	N	Obesity	Continuous	Binary	Disease PRS + T	N	SCT	Schizophrenia	Clozapine, haloperidol, olanzapine, risperidone, others
21	30610379	10.1007/s00702-018-01966-x	The association of obesity and coronary artery disease genes with response to SSRIs treatment in major depression	Amare A.T. Schubert K.O. Tekola-Ayele F. Hsu Y.-H. Sangkuhl K. Jenkins G. Whaley R.M. Barman P. Batzler A. Altman R.B. Arolt V. Brockmoller J. Chen C.-H. Domschke K. Hall-Flavin D.K. Hong C.-J. Illi A. Ji Y. Kampman O. Kinoshita T. Leinonen E. Liou Y.-J. Mushiroda T. Nonen S. Skime M.K. Wang L. Kato M. Liu Y.-L. Praphanphoj V. Stingl J.C. Bobo W.V. Tsai S.-J. Kubo M. Klein T.E. Weinshilboum R.M. …	2019	524224	2743	P-value thresholding	C+T		Y	Y	Y	Multiple	Multiple	Analyzed separately	Obesity and Coronary artery disease (CAD)	Continuous/Binary	Binary	Disease PRS + T	N	SCT	Major depressive disorder	Fluoxetine, paroxetine, citalopram, escitalopram, fluvoxamine
22	30130674	10.1016/j.jpsychires.2018.08.011	Genetic disposition to inflammation and response to antidepressants in major depressive disorder	Zwicker A. Fabbri C. Rietschel M. Hauser J. Mors O. Maier W. Zobel A. Farmer A. Aitchison K.J. McGuffin P. Lewis C.M. Uher R.	2018	66185	755	P-value thresholding		PRSice	Y	Y	N	EUR European	EUR European	N	C-reactive protein (CRP)	Continuous	Continuous	Disease PRS + T and C	Y	RCT	Unipolar depression	Escitalopram, nortriptyline
23	30552317	10.1038/s41398-018-0311-7	Exploratory genome-wide association analysis of response to ketamine and a polygenic analysis of response to scopolamine in depression.	Guo W. Machado-Vieira R. Mathew S. Murrough J.W. Charney D.S. Gruenbaum M. Oquendo M.A. Kadriu B. Akula N. Henter I. Yuan P. Merikangas K. Drevets W. Furey M. Mann J.J. McMahon F.J. Zarate Jr C.A. Shugart Y.Y.	2018	326	69	P-value thresholding		PRSice	Y	Y	N	EUR European	EUR European	N	Ketamine-treated patients	Continuous	Continuous	PGx PRS (T) + T	N	SCT	Major depressive disorder, bipolar depression	Ketamine, scopolamine
24	29121268	10.1001/jamapsychiatry.2017.3433	Association of polygenic score for schizophrenia and HLA antigen and inflammation genes with response to lithium in bipolar affective disorder: A genome-wide association study.	Amare A.T. Schubert K.O. Hou L. Clark S.R. Papiol S. Heilbronner U. Degenhardt F. Tekola-Ayele F. Hsu Y.-H. Shekhtman T. Adli M. Akula N. Akiyama K. Ardau R. Arias B. Aubry J.-M. Backlund L. Bhattacharjee A.K. Bellivier F. Benabarre A. Bengesser S. Biernacka J.M. Birner A. Brichant-Petitjean C. Cervantes P. Chen H.-C. Chillotti C. Cichon S. Cruceanu C. Czerski P.M. Dalkner N. Dayer A. Del Zompo M…	2018	39575	2586	P-value thresholding	C+T		Y	Y	Y	Multiple	Multiple	N	SCZ	Binary	Continuous/Binary	Disease PRS + T	N	SCT	Bipolar disorder	Lithium
25	30240446	10.1371/journal.pone.0203896	Polygenic risk scores for major depressive disorder and neuroticism as predictors of antidepressant response: Meta-analysis of three treatment cohorts.	Ward J. Graham N. Strawbridge R.J. Ferguson A. Jenkins G. Chen W. Hodgson K. Frye M. Weinshilboum R. Uher R. Lewis C.M. Biernacka J. Smith D.J.	2018	413950	529	P-value thresholding		PLINK	Y	Y	N	EUR European	EUR European	N	Major depressive disorder (MDD)	Continuous	Continuous	Disease PRS + T	N	SCT	Major depressive disorder	Escitalopram, nortriptyline, citalopram
26	28431800	10.1016/j.schres.2017.04.009	Genetic predictors of antipsychotic response to lurasidone identified in a genome wide association study and by schizophrenia risk genes.	Li J. Yoshikawa A. Brennan M.D. Ramsey T.L. Meltzer H.Y.	2018	150064	171	P-value thresholding			Y	Y	N	EUR European	EUR European	N	SCZ	Binary	Continuous	Disease PRS + T and C	N	RCT	Schizophrenia	Lurasidone, olanzapine
27	29559929	10.3389/fpsyt.2018.00065	Association of the polygenic scores for personality traits and response to selective serotonin reuptake inhibitors in patients with major depressive disorder.	Amare A.T. Schubert K.O. Tekola-Ayele F. Hsu Y.-H. Sangkuhl K. Jenkins G. Whaley R.M. Barman P. Batzler A. Altman R.B. Arolt V. Brockmoller J. Chen C.-H. Domschke K. Hall-Flavin D.K. Hong C.-J. Illi A. Ji Y. Kampman O. Kinoshita T. Leinonen E. Liou Y.-J. Mushiroda T. Nonen S. Skime M.K. Wang L. Kato M. Liu Y.-L. Praphanphoj V. Stingl J.C. Bobo W.V. Tsai S.-J. Kubo M. Klein T.E. Weinshilboum R.M. …	2018	689080	1394	P-value thresholding			N	Y	N	EUR European	Multiple	Analyzed separately	Extraversion, openness, agreeableness, conscientiousness, and neuroticism	Continuous	Binary	Disease PRS + T	N	SCT	Major depressive disorder	Fluoxetine, paroxetine, citalopram, escitalopram, fluvoxamine
28	29025760	10.1161/CIRCGENETICS.116.001625	Prediction for Intravenous Immunoglobulin Resistance by Using Weighted Genetic Risk Score Identified from Genome-Wide Association Study in Kawasaki Disease.	Kuo H.-C. Wong H.S.-C. Chang W.-P. Chen B.-K. Wu M.-S. Yang K.D. Hsieh K.-S. Hsu Y.-W. Liu S.-F. Liu X. Chang W.-C.	2017	150	150	P-value thresholding			N	Y	N	EAS East Asian	EAS East Asian	N	Kawasaki	Binary	Binary	Disease PRS + T	N	SCT	Kawasaki disease	Intravenous immunoglobulin
29	28159590	10.1016/j.pnpbp.2017.01.011	Pharmacogenetics of antidepressant response: A polygenic approach	Garcia-Gonzalez J. Tansey K.E. Hauser J. Henigsberg N. Maier W. Mors O. Placentino A. Rietschel M. Souery D. Zagar T. Czerski P.M. Jerman B. Buttenschon H.N. Schulze T.G. Zobel A. Farmer A. Aitchison K.J. Craig I. McGuffin P. Giupponi M. Perroud N. Bondolfi G. Evans D. O'Donovan M. Peters T.J. Wendland J.R. Lewis G. Kapur S. Perlis R. Arolt V. Domschke K. Breen G. Curtis C. Sang-Hyuk L. Kan C. Ne…	2017	314129	2145	P-value thresholding	C+T		Y	N	Y	Multiple	Multiple	Analyzed separately	MDD and SCZ	Continuous/Binary	Continuous/Binary	Disease PRS + T	N	Others	Major depressive disorder	Citalopram, escitalopram, nortriptyline, reboxetine, sertraline, fluoxetine, paroxetine, others
30	26778674	10.1016/j.schres.2015.12.015	Polygenic risk score prediction of antipsychotic dosage in schizophrenia	Hettige N.C. Cole C.B. Khalid S. De Luca V.	2016	150064	83	P-value thresholding			N	N	N	EUR European	EUR European	N	SCZ	Binary	Continuous	Disease PRS + T	N	SCT	Schizophrenia	Aripiprazole, clopixol, clozapine, flupenthixol, fluphenazine, haldol, loxapine, olanzapine, perphenazine, seroquel, risperidone, ziprasidone
31	26915630	10.1161/CIRCULATIONAHA.115.020109	Incorporating a genetic risk score into coronary heart disease risk estimates: Effect on low-density lipoprotein cholesterol levels (the MI-GENES Clinical Trial).	Kullo I.J. Jouni H. Austin E.E. Brown S.-A. Kruisselbrink T.M. Isseh I.N. Haddad R.A. Marroush T.S. Shameer K. Olson J.E. Broeckel U. Green R.C. Schaid D.J. Montori V.M. Bailey K.R.	2016	1243	207	P-value thresholding			Y	Y	N	EUR European	EUR European	N	Coronary heart disease (CHD)	Binary	Continuous	Disease PRS + T	N	Others	Coronary heart disease	Statins (not specified)
32	26806281	10.1111/apt.13542	Genetic basis of TNF-alpha antagonist associated psoriasis in inflammatory bowel diseases: A genotype-phenotype analysis.	Vedak P. Kroshinsky D. St. John J. Xavier R.J. Yajnik V. Ananthakrishnan A.N.	2016	33394	803	P-value thresholding			Y	Y	N	EUR European	EUR European	N	Inflammatory bowel disease	Binary	Binary	Disease PRS + T	N	Others	Inflammatory bowel disease	Certolizumab, infliximab, adalimumab (all anti-TNF)
33	24339138	10.1002/ajmg.b.32210	Genetic susceptibility for bipolar disorder and response to antidepressants in major depressive disorder.	Tansey K.E. Guipponi M. Domenici E. Lewis G. Malafosse A. O'Donovan M. Wendland J.R. Lewis C.M. Mcguffin P. Uher R.	2014	63766	3841	P-value thresholding			Y	N	N	EUR European	EUR European	N	Bipolar disorder (BD)	Binary	Continuous	Disease PRS + T	N	SCT	Major depressive disorder	Escitalopram, citalopram, paroxetine, sertraline, fluoxetine, nortriptyline, reboxetine
34	23377640	10.1176/appi.ajp.2012.12020237	Common genetic variation and antidepressant efficacy in major depressive disorder: A meta-analysis of three genome-wide pharmacogenetic studies.	Uher R. Tansey K.E. Rietschel M. Henigsberg N. Maier W. Mors O. Hauser J. Placentino A. Souery D. Farmer A. Aitchison K.J. Craig I. McGuffin P. Lewis C.M. Ising M. Lucae S. Binder E.B. Kloiber S. Holsboer F. Muller-Myhsok B. Ripke S. Hamilton S.P. Soundy J. Laje G. McMahon F.J. Fava M. Rush A.J. Perlis R.H.	2013	1415	1948	P-value thresholding			Y	N	N	EUR European	EUR European	N	Antidepressant drug-treated MDD patients	Binary	Continuous/Binary	PGx PRS (T) + T	N	Others	Major depressive disorder	Escitalopram, nortriptyline, citalopram, others not specified
35	31872049	10.1212/NXG.0000000000000364	Migraine polygenic risk score associates with efficacy of migraine-specific drugs	Kogelman LJA Esserlind AL Francke Christensen A Awasthi S Ripke S Ingason A Davidsson OB Erikstrup C Hjalgrim H Ullum H Olesen J Folkmann Hansen T DBDS Genomic Consortium, The International Headache Genetics Consortium	2019	375752	3237	Bayesian	LDpred	ldpred	Y	Y	N	EUR European	EUR European	N	Migraine	Binary	Binary	Disease PRS + T	N	SCT	Migraine	Triptan, ergotamine, analgesics, Ca2 antagonists, ACE inhibitors, anticonvulsants, antidepressants, hormone treatment
36	32171635	10.1016/j.schres.2020.03.006	Indicated association between polygenic risk score and treatment-resistance in a naturalistic sample of patients with schizophrenia spectrum disorders.	Werner M.C.F. Wirgenes K.V. Haram M. Bettella F. Lunding S.H. Rodevand L. Hjell G. Agartz I. Djurovic S. Melle I. Andreassen O.A. Steen N.E.	2020	150064	321	P-value thresholding			N	Y	N	EUR European	EUR European	N	SCZ	Binary	Binary	Disease PRS + T	N	SCT	Schizophrenia spectrum disorder	Antipsychotics, antidepressants, anticonvulants, lithium
37	31712719	10.1038/s41380-019-0575-1	Increased schizophrenia family history burden and reduced premorbid IQ in treatment-resistant schizophrenia: a Swedish National Register and Genomic Study.	Kowalec K. Lu Y. Sariaslan A. Song J. Ploner A. Dalman C. Hultman C.M. Larsson H. Lichtenstein P. Sullivan P.F.	2019	2256993	4936	P-value thresholding			Y	N	Y	Multiple	EUR European	Multivariate logistic regression	SCZ, BIP, ASD, MDD; IQ and educational attainment	Binary	Binary	Disease PRS + T	N	SCT	Treatment resistant schizophrenia	Antipsychotics, clozapine
38	31504448	10.1093/eurheartj/ehz435	Predicting cardiac electrical response to sodium-channel blockade and Brugada syndrome using polygenic risk scores	Tadros R. Tan H.L. El Mathari S. Kors J.A. Postema P.G. Lahrouchi N. Beekman L. Radivojkov-Blagojevic M. Amin A.S. Meitinger T. Tanck M.W. Wilde A.A. Bezzina C.R.	2019	167285	1400	P-value thresholding			N	Y	N	EUR European	EUR European	Multivariate logistic regression	PR, QRS, and BrS	Continuous	Continuous	Disease PRS + T	N	SCT	Brugada syndrome	Ajmaline
39	30718812	10.1038/s41398-019-0410-0	Do polygenic risk and stressful life events predict pharmacological treatment response in obsessive compulsive disorder? A gene-environment interaction approach.	Alemany-Navarro M. Costas J. Real E. Segalas C. Bertolin S. Domenech L. Rabionet R. Carracedo A. Menchon J.M. Alonso P.	2019	786	103	P-value thresholding			Y	Y	N	EUR European	EUR European	N	Serotonin reuptake inhibitor (SRI)-treated OCD patients	Binary	Continuous	PGx PRS (T) + T	N	SCT	Obsessive compulsive disorder	Clomipramine, sertraline, fluoxetine, fluvoxamine, paroxetine, citalopram, escitalopram
40	33557049	10.3390/ph14020118	Integrative genomic-epigenomic analysis of clozapine-treated patients with refractory psychosis	Mayen-Lobo Y.G. Martinez-Magana J.J. Perez-Aldana B.E. Ortega-Vazquez A. Genis-Mendoza A.D. de Montellano D.J.D.-O. Soto-Reyes E. Nicolini H. Lopez-Lopez M. Monroy-Jaramillo N.	2021	1009327	44	P-value thresholding			Y	Y	N	EUR European	LAT Latino	Analyzed separately	SCZ and BD	Continuous/Binary	Binary	Disease PRS + T	N	SCT	Refractory psychosis	Clozapine
41	30942838	10.1001/jamapsychiatry.2019.0304	Association of Insulin Resistance with Schizophrenia Polygenic Risk Score and Response to Antipsychotic Treatment	Tomasik J. Lago S.G. Vazquez-Bourgon J. Papiol S. Suarez-Pinilla P. Crespo-Facorro B. Bahn S.	2019	150064	116	P-value thresholding			N	Y	N	EUR European	Multiple	N	SCZ	Binary	Continuouss	Disease PRS + T and C	Y	RCT	Schizophrenia	Aripiprazole, olanzapine, risperidone
42	30171181	10.1038/s41398-018-0230-7	Polygenic risk score analyses of symptoms and treatment response in an antipsychotic-naive first episode of psychosis cohort	Santoro M.L. Ota V. de Jong S. Noto C. Spindola L.M. Talarico F. Gouvea E. Lee S.H. Moretti P. Curtis C. Patel H. Newhouse S. Carvalho C.M. Gadelha A. Cordeiro Q. Bressan R.A. Belangero S.I. Breen G.	2018	150064	60	P-value thresholding		PRSice	N	Y	N	EUR European	Multiple	N	SCZ	Binary	Ordinal	Disease PRS + T	N	SCT	First episode of psychosis	Risperidone
43	33589590	10.1038/s41398-021-01248-3	Genome-wide analysis suggests the importance of vascular processes and neuroinflammation in late-life antidepressant response.	Marshe VS Maciukiewicz M Hauschild AC Islam F Qin L Tiwari AK Sibille E Blumberger DM Karp JF Flint AJ Turecki G Lam RW Milev RV Frey BN Rotzinger S Foster JA Kennedy SH Kennedy JL Mulsant BH Reynolds CF 3rd Lenze EJ Muller DJ	2021	1962142	335	P-value thresholding			Y	Y	N	EUR European	Multiple	Multiple polygenic risk score (mPRS) using elastic net regression	Depression, Alzheimer's disease, and various strokes	Continuous/Binary	Continuous/Binary	Disease PRS + T	N	SCT	Major depressive disorder	Venlafaxine
44	24888364	10.1038/mp.2014.56	Identification of increased genetic risk scores for schizophrenia in treatment-resistant patients	Frank J Lang M Witt SH Strohmaier J Rujescu D Cichon S Degenhardt F Nothen MM Collier DA Ripke S Naber D Rietschel M	2015	27199	804	P-value thresholding			N	Y	N	EUR European	EUR European	N	SCZ	Binary	Binary	Disease PRS + T	N	SCT	Schizophrenia	Clozapine
45	31612640	10.1002/pbc.28040	Asparaginase formulation impacts hypertriglyceridemia during therapy for acute lymphoblastic leukemia	Finch E.R. Smith C.A. Yang W. Liu Y. Kornegay N.M. Panetta J.C. Crews K.R. Molinelli A.R. Cheng C. Pei D. Ramsey L.B. Karol S.E. Inaba H. Sandlund J.T. Metzger M. Evans W.E. Jeha S. Pui C.-H. Relling M.V.	2019	188889	1096	P-value thresholding			N	Y	N	EUR European	EUR European	N	Triglyceride	Continuous	Continuous	Disease PRS + T and C	Y	RCT	Acute lymphoblastic leukaemia	Asparaginase
46	31898914	10.1161/CIRCGEN.119.002767	Genome-wide polygenic score and cardiovascular outcomes with evacetrapib in patients with high-risk vascular disease: A nested case-control study.	Emdin C.A. Bhatnagar P. Wang M. Pillai S.G. Li L. Qian H.-R. Riesmeyer J.S. Lincoff A.M. Nicholls S.J. Nissen S.E. Ruotolo G. Kathiresan S. Khera A.V.	2020	740189	2984	P-value thresholding			N	N	N	EUR European	Multiple	N	CAD	Binary	Binary	Disease PRS + T and C	Y	RCT	Vascular disease	Evacetrapib
47	30700811	10.1038/s41397-019-0067-3	Genome-wide association study of antidepressant treatment resistance in a population-based cohort using health service prescription data and meta-analysis with GENDEP.	Wigmore E.M. Hafferty J.D. Hall L.S. Howard D.M. Clarke T.-K. Fabbri C. Lewis C.M. Uher R. Navrady L.B. Adams M.J. Zeng Y. Campbell A. Gibson J. Thomson P.A. Hayward C. Smith B.H. Hocking L.J. Padmanabhan S. Deary I.J. Porteous D.J. Mors O. Mattheisen M. Nicodemus K.K. McIntosh A.M.	2020	330860	24080	P-value thresholding			Y	Y / N (PRS-MDD and PRS-SCZ work)	N	EUR European	EUR European	Analyzed separately	SCZ, MDD and BD	Binary	Binary	Disease PRS + T	N	SCT	Major depressive disorder	Citalopram, escitalopram, fluoxetine, paroxetine, sertraline, duloxetine, venlafaxine, trazodone, reboxetine, amitriptyline, clomipramine, dosulepin, doxepin, imipramine, lofepramine, nortriptyline, trimipramine, mirtazapine, moclobemide, phenelzine, tranylcypromine, agomelatine
48	31447354	10.1016/j.schres.2019.08.008	Schizophrenia polygenic risk scores, urbanicity and treatment-resistant schizophrenia	Gasse C. Wimberley T. Wang Y. Mors O. Borglum A. Als T.D. Werge T. Nordentoft M. Hougaard D.M. Horsdal H.T.	2019	80586	4475	P-value thresholding			Y	Varied across urbanicity levels	N	EUR European	EUR European	N	SCZ	Binary	Binary	Disease PRS + T	N	SCT	Schizophrenia	Clozapine, other antipsychotics not specified
49	28184875	10.1093/schbul/sbx007	Polygenic risk score for schizophrenia and treatment-resistant schizophrenia	Wimberley T. Gasse C. Meier S.M. Agerbo E. MacCabe J.H. Horsdal H.T.	2017	80586	862	P-value thresholding			Y	N	N	EUR European	EUR European	N	SCZ	Binary	Binary	Disease PRS + T	N	SCT	Schizophrenia	Clozapine, other antipsychotics not specified
50	29579042	10.1371/journal.pone.0192806	Genetic variants in cellular transport do not affect mesalamine response in ulcerative colitis	Moran C.J. Huang H. Rivas M. Kaplan J.L. Daly M.J. Winter H.S.	2018	41660	457	P-value thresholding			N	N	N	EUR European	Multiple	N	Ulcerative colitis (UC)	Binary	Binary	Disease PRS + T	N	SCT	Ulcerative colitis	Mesalamine
51	34845190	10.1038/s41398-021-01702-2	Combining schizophrenia and depression polygenic risk scores improves the genetic prediction of lithium response in bipolar disorder patients.	Schubert, K.O., Thalamuthu, A., Amare, A.T., Frank, J., Streit, F., Adl, M., Akula, N., Akiyama, K., Ardau, R., Arias, B. and Aubry, J.M.	2021	150064 / 480359 / 50468	2283	Bayesian	PRS-CS	PRScs	Y	Y	N	EUR European	Multiple	Meta-analysis of multiple traits using METACARPA	SCZ, MDD, BD	Binary	Continuous	Disease PRS + T	N	SCT	Bipolar disorder	Lithium
52	33923870	10.3390/jpm11040319	Pharmacogenetic Polygenic Risk Score for Bronchodilator Response in Children and Adolescents with Asthma: Proof-of-Concept	Sordillo, J.E., Lutz, S.M., McGeachie, M.J., Lasky-Su, J., Weiss, S.T., Celedón, J.C. and Wu, A.C.	2021	1644	439	ML	CADD score		Y	Y	N	EUR European	LAT Latino	N	Bronchodilator-treated patients	Continuous	Continuous/Binary	PGx PRS (T) + T	N	SCT	Asthma	Bronchodilator
53	34998506	10.1016/j.amjcard.2021.11.046	Polygenic Risk Scores for Predicting Adverse Outcomes After Coronary Revascularization	Aittokallio, J., Kauko, A., Vaura, F., Salomaa, V., Kiviniemi, T., Schnabel, R.B. and Niiranen, T.	2021	NA	27510	Bayesian	PRS-CS	PRScs	Y	Y / N (PRS-AF works)	N	EUR European	EUR European	Analyzed separately	AF, MI, stroke, IC bleeding, and GI bleeding	Binary	Survival	Disease PRS + T	N	SCT	Cardiovascular	Surgery
54	34844152	10.1016/j.euroneuro.2021.11.005	A meta-analysis of polygenic risk scores for mood disorders, neuroticism, and schizophrenia in antidepressant response	Fanelli, G., Domschke, K., Minelli, A., Gennarelli, M., Martini, P., Bortolomasi, M., Maron, E., Squassina, A., Kasper, S., Zohar, J. and Souery, D.	2021	51710 / 500199 / 523783 / 105318	3637	P-value thresholding	C+T		Y	Y / N (PRS-MDD and PRS-SCZ work)	Y	Multiple	EUR European	Analyzed separately	BD, MDD, NEU, and SCZ	Continuous	Binary	Disease PRS + T	N	Others	Major depressive disorder	Antidepressant treatment
55	34955169	10.1016/j.biopsych.2021.10.013	Interrogating Associations Between Polygenic Liabilities and Electroconvulsive Therapy Effectiveness	Luykx, J.J., Loef, D., Lin, B., van Diermen, L., Nuninga, J.O., van Exel, E., Oudega, M.L., Rhebergen, D., Schouws, S.N., van Eijndhoven, P. and Verwijk, E.	2021	807553	288	P-value thresholding	C+T		Y	Y / N (PRS-SCZ works)	N	EUR European	EUR European	Analyzed separately	Major Depressive Disorder, Schizophrenia (SCZ), Cross-disorder, and pharmacological antidepressant response	Continuous/Binary	Continuous	Disease PRS + T	N	SCT	Major depressive episodes	Electroconvulsive therapy (ECT)
56	34044338	10.1016/j.jad.2021.04.074	Predicting clinical outcome to specialist multimodal inpatient treatment in patients with treatment resistant depression	Taylor, R.W., Coleman, J.R., Lawrence, A.J., Strawbridge, R., Zahn, R. and Cleare, A.J.	2021	25453 / 20352 / 681275 / 204402 / 1131881 / 269867 / 59851 / 582989 / 33640 / 2370390	174	P-value thresholding	C+T		Y	N	Y	Multiple	EUR European	Multiple polygenic risk score (mPRS) using elastic net regression	MDD, BD, schizophrenia, anxiety, BMI, neuroticism, subjective wellbeing, educational attainment, intelligence/cognitive ability, and C-reactive protein (CRP)	Continuous/Binary	Binary	Disease PRS + T	N	Others	Depression	Pharmacotherapy; Specialist Cognitive Behavioural Therapy (CBT) for depression; ward milieu, occupational therapy, couples therapy and electroconvulsive therapy (ECT)
57	34864974	10.1093/eurjpc/zwab192	Are polygenic risk scores for systolic blood pressure and LDL-cholesterol associated with treatment effectiveness, and clinical outcomes among those on treatment?	Tapela, N.M., Collister, J., Liu, X., Clifton, L., Stiby, A., Murgia, F., Hopewell, J.C. and Hunter, D.J.	2021	757601 / 48741	55439 / 33787	P-value thresholding			N	Y	N	EUR European	EUR European	Analyzed separately	SBP, and LDL-C	Continuous	Binary/Survival	Disease PRS + T	N	Others	Hypertension / Hypercholesterolaemia	Antihypertensive medications / statins
58	34363748	10.1016/j.ajhg.2021.07.008	A polygenic score-based approach to identify gene-drug interactions stratifying breast cancer risk	Marderstein, A., Kulm, S., Peng, C., Tamimi, R., Clark, A.G. and Elemento, O.	2021	212335	102 medication groups	P-value thresholding			Y	Y	N	EUR European	EUR European	N	Breast cancer	Binary	Binary	Disease PRS + T and C	Y	RCT	Breast cancer	Caorticosteroid
59	34415683	10.1111/cts.13124	Pharmacogenomic polygenic risk score for clopidogrel responsiveness among Caribbean Hispanics: A candidate gene approach.	Duconge, J., Santiago, E., Hernandez‐Suarez, D.F., Moneró, M., López‐Reyes, A., Rosario, M., Renta, J.Y., González, P., Ileana Fernández‐Morales, L., Antonio Vélez‐Figueroa, L. and Arce, O.	2021	474	474	P-value thresholding	wPGxRS		Y	Y	N	LAT Latino	LAT Latino	N	Clopidogrel-treated patients	Continuous	Continuous/Binary	PGx PRS (T) + T	N	SCT	Cardiovascular	Clopidogrel
60	34302059	10.1038/s41386-021-01097-0	Genetic contributions to alcohol use disorder treatment outcomes: a genome-wide pharmacogenomics study	Biernacka, J.M., Coombes, B.J., Batzler, A., Ho, A.M.C., Geske, J.R., Frank, J., Hodgkinson, C., Skime, M., Colby, C., Zillich, L. and Pozsonyiova, S.	2021	1083	1083	P-value thresholding	C+T		Y	Y	N	EUR European	EUR European	N	Alcohol use disorder (AUD)-treated patients	Survival	Survival	PGx PRS (T) + T	N	SCT	Bibulosity	Acamprosate and Naltrexone
61	35019943	10.1001/jamapsychiatry.2021.3799	Interaction Testing and Polygenic Risk Scoring to Estimate the Association of Common Genetic Variants With Treatment Resistance in Schizophrenia.	Pardiñas, A.F., Smart, S.E., Willcocks, I.R., Holmans, P.A., Dennison, C.A., Lynham, A.J., Legge, S.E., Baune, B.T., Bigdeli, T.B., Cairns, M.J. and Corvin, A.	2021	85490	1380	P-value thresholding / Bayesian	C+T / PRS-CS	PRScs	Y	Y	N	EUR European	EUR European	Analyzed separately	Antipsychotic medication-treated patients, SCZ	Binary	Binary	Disease / PGx PRS (T) + T	N	Others	Schizophrenia	Antipsychotic medication
62	34099659	10.1038/s41467-021-23661-4	Genetic variation associated with thyroid autoimmunity shapes the systemic immune response to PD-1 checkpoint blockade	Khan, Z., Hammer, C., Carroll, J., Di Nucci, F., Acosta, S.L., Maiya, V., Bhangale, T., Hunkapiller, J., Mellman, I., Albert, M.L. and McCarthy, M.I.	2021	408959	2616	P-value thresholding / Bayesian	Fine mapping / LDpred2	bigsnpr	Y	Y	N	EUR European	EUR European	Analyzed separately	Hypothyroidism, Hyperthyroidism, Type-1 diabetes, Adrenal insufficiency	Binary	Survival	Disease PRS + T and C	Y	RCT	Breast cancer	Atezolizumab (anti-PD-L1)
63	33863751	10.2337/dc20-2700	A Type 2 Diabetes Subtype Responsive to ACCORD Intensive Glycemia Treatment	Mariam, A., Miller-Atkins, G., Pantalone, K.M., Zimmerman, R.S., Barnard, J., Kattan, M.W., Shah, H., McLeod, H.L., Doria, A., Wagner, M.J. and Buse, J.B.	2021	8054	3439	P-value thresholding	C+T		Y	Y	Y	Multiple	Multiple	N	Cardiovascular disease	Binary	Survival	PGx PRS (T) + T and C	Y	RCT	Cardiovascular disease	Intensive Glycemia Treatment
64	35298028	10.1111/epi.17228	A pharmacogenomic assessment of psychiatric adverse drug reactions to levetiracetam	Campbell, C., McCormack, M., Patel, S., Stapleton, C., Bobbili, D., Krause, R., Depondt, C., Sills, G.J., Koeleman, B.P., Striano, P. and Zara, F.	2022	150064 (36989 + 113075)	1106	P-value thresholding		PRSice v2	N	Y	Y	Multiple	EUR European	N	Schizophrenia	Binary	Binary	Disease PRS + T	N	SCT	Psychotic Adverse Events	Levetiracetam
65	34830967	10.3390/cancers13225815	A polygenic risk score predicts incident prostate cancer risk in older men but does not select for clinically significant disease	Bakshi, A., Riaz, M., Orchard, S.G., Carr, P.R., Joshi, A.D., Cao, Y., Rebello, R., Nguyen-Dumont, T., Southey, M.C., Millar, J.L. and Gately, L.	2021	74840 / 65457	5701	Bayesian	LDpred	ldpred	N	Y / N	N	EUR European	EUR European	N	Prostate Cancer	Binary	Survival	Disease PRS + T and C	Y	RCT	Prostate Cancer	Aspirin
66	33106254	10.2337/db20-0530	A polygenic score for type 2 diabetes risk is associated with both the acute and sustained response to sulfonylureas	Li, Josephine H., Lukasz Szczerbinski, Adem Y. Dawed, Varinderpal Kaur, Jennifer N. Todd, Ewan R. Pearson, and Jose C. Florez	2021	122744 / 133010 / 898130	3228	P-value thresholding			N	Y	Y	Multiple	EUR European	Analyzed separately	Type 2 Diabetes, Fasting Glucose (FG), and Fasting Insulin (FI)	Continuous	Continuous	PGx PRS (T) + T	N	SCT	Type 2 Diabetes	Metformin; Glipizide
67	34820293	10.1016/j.scog.2021.100223	Antipsychotic medication-mediated cognitive change in schizophrenia and polygenic score for cognitive ability	Blackman, Rachael K., Dwight Dickinson, Daniel P. Eisenberg, Michael D. Gregory, José A. Apud, and Karen F. Berman.	2021	78308	38	P-value thresholding	C+T		N	Y	N	EUR European	EUR European	N	Cognition	Continuous	Continuous	PGx PRS (T) + T and C	N	RCT	Schizophrenia	Antipsychotic medication
68	33779379	10.1177/02698811211003477	Antipsychotics in routine treatment are minor contributors to QT prolongation compared to genetics and age	Hommers, Leif, Maike Scherf-Clavel, Roberta Stempel, Julian Roth, Matthias Falter, Jürgen Deckert, Manuel Mattheisen, Stefan Unterecker, and Micha Gawlik.	2021	103331	2062	P-value thresholding	C+T		Y	Y	N	EUR European	EUR European	N	QT interval	Continuous	Continuous	Disease PRS + T	N	Others	Psychotic disorder	Antipsychotic medication
69	35348611	10.1158/1940-6207.CAPR-22-0011	Aspirin and the risk of colorectal cancer according to genetic susceptibility among older individuals	Bakshi, A., Cao, Y., Orchard, S.G., Carr, P.R., Joshi, A.D., Manning, A.K., Buchanan, D.D., Umar, A., Winship, I.M., Gibbs, P. and Zalcberg, J.R.	2022	108062	13349	P-value thresholding	C+T	PLINK	N	Y	N	EUR European	EUR European	N	CRC	Binary	Survival	Disease PRS + T and C	Y	RCT	CRC	Aspirin
70	35136033	10.1038/s41398-022-01825-0	ATAD3B and SKIL polymorphisms associated with antipsychotic-induced QTc interval change in patients with schizophrenia: a genome-wide association study	Lu, Z., Zhang, Y., Yan, H., Su, Y., Guo, L., Liao, Y., Lu, T., Yu, H., Wang, L., Li, J. and Li, W.	2022	4864	2040	P-value thresholding	C+T		Y	Y	N	EAS East Asian	EAS East Asian	N	Myocardial Infarction (MI)	Binary	Binary	Disease PRS + T	N	SCT	Schizophrenia	Antipsychotic medication
71	33890476	10.1161/JAHA.120.018932	Clinical Implications of Monogenic Versus Polygenic Hypercholesterolemia: Long-Term Response to Treatment, Coronary Atherosclerosis Burden, and Cardiovascular Events	D’Erasmo, L., Minicocci, I., Di Costanzo, A., Pigna, G., Commodari, D., Ceci, F., Montali, A., Brancato, F., Stanca, I., Nicolucci, A. and Ascione, A.	2021	1158 (351 + 807)	370	P-value thresholding			N	Y	N	EUR European	EUR European	N	LDL-C	Continuous	Continuous	Disease PRS + T	N	Others	Familial hypercholesterolemia (FH)	Lipid‐lowering therapies
72	32898636	10.1016/j.bbi.2020.07.043	Exploring cellular markers of metabolic syndrome in peripheral blood mononuclear cells across the neuropsychiatric spectrum	Lago, Santiago G., Jakub Tomasik, Geertje F. van Rees, Marina Rubey, Emiliano Gonzalez-Vioque, Jordan M. Ramsey, Frieder Haenisch et al.	2021	79845	121 (58 + 63)	P-value thresholding	C+T	PLINK	Y	Y	Y	Multiple	EUR European	N	SCZ	Binary	Continuous	Disease PRS + T and C	Y	RCT	Schizophrenia	Antipsychotic medication
73	33753889	10.1038/s41380-021-01062-9	Genetic and clinical characteristics of treatment-resistant depression using primary care records in two UK cohorts	Fabbri, Chiara, Saskia P. Hagenaars, Catherine John, Alexander T. Williams, Nick Shrine, Louise Moles, Ken B. Hanscombe et al.	2021	143265 / 105318 / 51710	1271 / 19979	P-value thresholding		PRSice v2	Y	Y	N	EUR European	EUR European	Analyzed separately	SCZ, BD, MDD	Binary	Binary	Disease PRS + T	N	Others	Major depressive disorder	Antidepressants
74	33483693	10.1038/s41380-020-00984-0	Genome-wide association study of patients with a severe major depressive episode treated with electroconvulsive therapy	Clements, Caitlin C., Robert Karlsson, Yi Lu, Anders Juréus, Christian Rück, Evelyn Andersson, Julia Boberg et al.	2021	807553 / 51710 / 35802 / 1.1 million / 269867	6760	P-value thresholding	C+T		N	Y	N	EUR European	EUR European	N	Major depressive disorder	Continuous/Binary	Binary	Disease PRS + T and C	N	RCT	Major depressive disorder	electroconvulsive therapy
75	34244291	10.1158/1078-0432.CCR-21-0921	Immunotherapy-Mediated Thyroid Dysfunction: Genetic Risk and Impact on Outcomes with PD-1 Blockade in Non–Small Cell Lung Cancer	Luo, Jia, Victoria L. Martucci, Zoe Quandt, Stefan Groha, Megan H. Murray, Christine M. Lovly, Hira Rizvi et al.	2021	300k-500k	1305	Bayesian	LDpred	ldpred	Y	Y	N	EUR European	Multiple	N	Thyroid-related phenotypic outcomes	Binary	Binary/Survival	Disease PRS + T	N	SCT	NSCLC	Immune checkpoint inhibitors
76	33097489	10.1158/1940-6207.CAPR-20-0154	Impact of personalized genetic breast cancer risk estimation with polygenic risk scores on preventive endocrine therapy intention and uptake	Kim, Julian O., Daniel J. Schaid, Celine M. Vachon, Andrew Cooke, Fergus J. Couch, Christina A. Kim, Jason P. Sinnwell et al.	2021	67054	151	P-value thresholding			N	Y	Y	Multiple	Multiple	N	Breast cancer	Binary	Continuous	Disease PRS + T	N	SCT	Breast cancer	endocrine therapy
77	33378524	10.1093/ecco-jcc/jjaa263	Isotype-specific Antibody Responses to Mycobacterium avium paratuberculosis Antigens Are Associated With the Use of Biologic Therapy in Inflammatory Bowel Disease	van der Sloot, Kimberley WJ, Michiel D. Voskuil, Tjasso Blokzijl, Annemieke Dinkla, Lars Ravesloot, Marijn C. Visschedijk, Hendrik M. van Dullemen et al.	2021	96486	812+50	P-value thresholding		PRSice v2	Y	N	N	EUR European	EUR European	Analyzed separately	Ulcerative colitis (UC) and Crohn's disease (CD)	Binary	Binary	Disease PRS + T and C	N	RCT	Inflammatory bowel disease	MAP antigens
78	34255930	10.1111/jdi.13629	Mitochondrial haplogroups have a better correlation to insulin requirement than nuclear genetic variants for type 2 diabetes mellitus in Taiwanese individuals	Shen, F.C., Weng, S.W., Tsai, M.H., Su, Y.J., Li, S.C., Chang, S.J., Chen, J.F., Chang, Y.H., Liou, C.W., Lin, T.K. and Chuang, J.H.	2022	4677 (2338 + 2339) / 3634 (1849 + 1785)	604	P-value thresholding			N	Y	N	EAS East Asian	EAS East Asian	N	Type 2 Diabetes	Continuous/Binary	Continuous	Disease / PGx PRS (T) + T	N	SCT	Type 2 Diabetes	Insulin
79	34021798	10.1007/s00210-021-02100-7	Pharmacogenetic association of diabetes-associated genetic risk score with rapid progression of coronary artery calcification following treatment with HMG-CoA-reductase inhibitors —results of the Heinz Nixdorf Recall Study	Pechlivanis, S., Jung, D., Moebus, S., Lehmann, N., Mahabadi, A. A., Hoffmann, P., Erbel, R., Nöthen, M. M., & Bachmann, H. S.	2021	27206 / 21491 / 38994 / 265678 / 260365	3157	P-value thresholding		PLINK	N	N	Y	Multiple	EUR European	N	Diabetes mellitus	Binary	Binary	Disease PRS + T and C	Y	RCT	Coronary artery disease	HMG-CoA-Reductase inhibitors (HMGRIs)
80	34534227	10.1371/journal.pone.0256860	Polygenetic risk scores do not add predictive power to clinical models for response to anti-TNFα therapy in inflammatory bowel disease	Karmi N, Bangma A, Spekhorst LM, van Dullemen HM, Visschedijk MC, Dijkstra G, Weersma RK, Voskuil MD, Festen EAM.	2021	359 / 231	334	P-value thresholding			N	N	N	EUR European	EUR European	Analyzed separately	Non-Response and Durable Response To Anti-TNF Biologic Therapies in Crohn’s Disease	Binary	Binary	PGx PRS (T) + T	N	Others	Crohn’s Disease	antiTNFα therapy (infliximab and/or adalimumab)
81	35186051	10.3389/fgene.2022.848205	Predicting Treatment Response in Schizophrenia With Magnetic Resonance Imaging and Polygenic Risk Score	Wang M, Hu K, Fan L, Yan H, Li P, Jiang T, Liu B.	2022	36180	57	P-value thresholding		PLINK	N	Y	N	EAS East Asian	EAS East Asian	N	Schizophrenia	Binary	Binary	Disease PRS + T	N	Others	Schizophrenia	antipsychotic drugs: risperidone and clozapine
82	31796940	10.5507/bp.2019.058	SNPs within CHRNA5-A3-B4 and CYP2A6/B6, nicotine metabolite concentrations and nicotine dependence treatment success in smokers	Hubacek JA, Kurcova I, Maresova V, Pankova A, Stepankova L, Zvolska K, Lanska V, Kralikova E.	2021	74053	103	P-value thresholding + Biological analysis			NA	Y	N	EUR European	EUR European	N	Smoking behavior	Binary	Continuous	Disease PRS + T	N	Others	Smoking dependence	Pharmacotherapy and 2-hour psycho-behaviourl intervention
83	35278208	10.1007/s12035-022-02794-7	Systems-Level Analysis of Genetic Variants Reveals Functional and Spatiotemporal Context in Treatment-resistant Schizophrenia	Talarico F, Costa GO, Ota VK, Santoro ML, Noto C, Gadelha A, Bressan R, Azevedo H, Belangero SI	2022	150064	174	P-value thresholding	C+T	PRSice v2	N	N	Y	Multiple	LAT Latino	N	Schizophrenia	Binary	Binary	Disease PRS + T	N	Others	Schizophrenia	antipsychotics drugs: olanzapine, risperidone, quetiapine and colzapine
84	35225756	10.1192/bjp.2022.28	Using polygenic scores and clinical data for bipolar disorder patient stratification and lithium response prediction: Machine learning approach	Cearns, M., Amare, A. T., Schubert, K. O. et al.	2022	36989 / 480359	1034 (692 + 342)	P-value thresholding	C+T	PLINK	N	Y	Y	Multiple	Multiple	Analyzed separately	Schizophrenia and major depression	Binary	Binary	Disease PRS + T	N	SCT	Schizophrenia / Major depressive disorder	Lithium
85	34737282	10.1038/s41398-021-01674-3	Vitamin D and the risk of treatment-resistant and atypical depression: A Mendelian randomization study	Arathimos, R., Ronaldson, A., Howe, L. J., Fabbri, C., Hagenaars, S., Hotopf, M., Gaughran, F., Lewis, C. M., & Dregan, A.	2021	79366	178584 (1891 + 176693)	P-value thresholding	C+T	PRSice v2	Y	N	N	EUR European	EUR European	N	25-hydroxyvitamin D level (Vitamin D)	Binary	Continuous	Disease PRS + T	N	Others	Major depressive disorder	antidepressant drugs
86	32962278	10.3390/ph13090257	Association between polygenic risk score and one-year outcomes following as-needed aflibercept therapy for exudative age-related macular degeneration	Shijo, T., Sakurada, Y., Yoneyama, S., Kikushima, W., Sugiyama, A., Matsubara, M., Fukuda, Y., Mabuchi, F., & Kashiwagi, K.	2020	7810 / 14515	433 (261 + 172)	6 high risk variants defined by authors			N	Y	N	EAS East Asian	EAS East Asian	N	Age-related macular degeneration (AMD)	Binary/Survival	Binary	Disease PRS + T and C	N	RCT	Age-related macular degeneration	Aflibercept
87	28945215	10.1097/FPC.0000000000000313	Influence of polygenic risk scores on lipid levels and dyslipidemia in a psychiatric population receiving weight gain-inducing psychotropic drugs	Delacrétaz, A., Lagares Santos, P., Saigi Morgui, N., Vandenberghe, F., Glatard, A., Gholam-Rezaee, M., von Gunten, A., Conus, P., & Eap, C. B.	2017	188577 / 62166	324 / 148	P-value thresholding			Y	Y	Y	Multiple	EUR European	Analyzed separately	Lipid levels (LDL, HDL, TC, TG)	Continuous	Continuous/Binary	Disease PRS + T	N	SCT	Cardiovascular disease	atypical antipsychotics (amisulpride, aripiprazole, clozapine, olanzapine, quetiapine, paliperidone, risperidone), mood stabilizers (lithium, valproate) or/and antidepressants (mirtazapine)
88	28223407	10.1161/CIRCULATIONAHA.116.024436	Polygenic risk score identifies subgroup with higher burden of atherosclerosis and greater relative benefit from statin therapy in the primary prevention setting	Natarajan, P., Young, R., Stitziel, N. O., Padmanabhan, S., Baber, U., Mehran, R., Sartori, S., Fuster, V., Reilly, D. F., Butterworth, A., Rader, D. J., Ford, I., Sattar, N., & Kathiresan, S.	2017	184305	4910 / 1154 / 4392	P-value thresholding			N	Y	Y	Multiple	EUR European	N	Coronary heart disease (CHD)	Binary	Survival	Disease PRS + T and C	N	RCT	Coronary heart disease	Pravastatin
89	27912794	10.1186/s13075-016-1174-z	A genetic risk score composed of rheumatoid arthritis risk alleles, HLA-DRB1 haplotypes, and response to TNFi therapy - results from a Swedish cohort study	Jiang, X., Askling, J., Saevarsdottir, S., Padyukov, L., Alfredsson, L., Viatte, S., & Frisell, T.	2016	27345 / 103638	867	P-value thresholding			N	N	Y	Multiple	EUR European	N	Rheumatoid Arthritis	Binary	Binary	Disease PRS + T	N	SCT	Rheumatoid Arthritis	Tumor necrosis factor inhibitor (TNFi)
90	28324062	10.1210/jc.2016-2936	Gene-hormone therapy interaction and fracture risk in postmenopausal women	Wang, Y., Wactawski-Wende, J., Sucheston-Campbell, L. E., Preus, L., Hovey, K. M., Nie, J., Jackson, R. D., Handelman, S. K., Nassir, R., Crandall, C. J., & Ochs-Balcom, H. M.	2017	32961	9922	P-value thresholding			N	Y	Y	Multiple	EUR European	N	Bone mineral density/fracture	Binary	Survival	Disease PRS + T and C	Y	RCT	Fracture (Adjudicated fracture incidence)	Conjugated equine estrogen

## Sheet: Table S2. Method Overview
Method	PMID	DOI	Title	Authors	Year	Required Data	Tuning Parameters	Parameters	Variant Selection	Software	Software Link	Description	Multiple Traits (Theoretical)	Multiple Traits (Published)	Trans-ethnic (Theoretical)	Trans-ethnic (Published)	Application (Theoretical)	Application (Published)
C+T	17785532	10.1101/gr.6665407	Prediction of individual genetic risk to disease from genome-wide association studies	Wray, N.R., Goddard, M.E. and Visscher, P.M.	2007	Summary data	Y	P-value threshold	Only top variants retained	PLINK, PRSice, PRSice v2	https://www.cog-genomics.org/plink; https://www.prsice.info	LD based clumping and p-value thresholding	N	NA	N	Y	Disease GWAS + T / PGx GWAS (T) + T	Disease GWAS + T / PGx GWAS (T) + T / Disease GWAS + T and C / PGx GWAS (T) + T and C
CT-Meta	NA	NA	NA	NA	NA	Summary data	Y	P-value threshold	Only top variants retained	PLINK, PRSice, PRSice v2	https://www.cog-genomics.org/plink; https://www.prsice.info	C+T method performed on the meta-GWAS summary statistics (as meta-analysis results)	Y	Y	Y	Y	Disease GWAS + T / PGx GWAS (T) + T	Disease GWAS + T / PGx GWAS (T) + T / Disease GWAS + T and C / PGx GWAS (T) + T and C
CTPR	30718517	10.1038/s41467-019-08535-0	Efficient cross-trait penalized regression increases prediction accuracy in large cohorts using secondary phenotypes	Chung, W., Chen, J., Turman, C., Lindstrom, S., Zhu, Z., Loh, P.R., Kraft, P. and Liang, L.	2019	Individual data	Y		Excluded depending on penalty	CTPR	https://github.com/wonilchung/CTPR	A cross-trait penalty function with the Lasso and the minimax concave penalty assuming the secondary trait is beneficial for predicting the primary trait	Y	NA	N	NA	Disease GWAS + T / PGx GWAS (T) + T	NA
DBSLMM	32330416	10.1016/j.ajhg.2020.03.013	Accurate and Scalable Construction of Polygenic Scores in Large Biobank Data Sets	Yang, S. and Zhou, X.	2020	Summary data	N	NA	Not excluded	DBSLMM	https://github.com/biostat0903/DBSLMM	Bayesian shrinkage	N	NA	N	NA	Disease GWAS + T / PGx GWAS (T) + T	NA
Lassosum	28480976	10.1002/gepi.22050	Polygenic scores via penalized regression on summary statistics	Mak, T.S.H., Porsch, R.M., Choi, S.W., Zhou, X. and Sham, P.C.	2017	Summary data	Y		Excluded depending on penalty	lassosum	https://github.com/tshmak/lassosum	Lasso-regression based	N	NA	N	NA	Disease GWAS + T / PGx GWAS (T) + T	Disease GWAS + T
LDpred	26430803	10.1016/j.ajhg.2015.09.001	Modeling Linkage Disequilibrium Increases Accuracy of Polygenic Risk Scores	Vilhjálmsson, B.J., Yang, J., Finucane, H.K., Gusev, A., Lindström, S., Ripke, S., Genovese, G., Loh, P.R., Bhatia, G., Do, R. and Hayeck, T.	2015	Summary data	Y	Fraction of causal markers	Not excluded	ldpred	https://github.com/bvilhjal/ldpred	Bayesian shrinkage	N	NA	N	NA	Disease GWAS + T / PGx GWAS (T) + T	Disease GWAS + T / Disease GWAS + T and C
LDpred2	33326037	10.1093/bioinformatics/btaa1029	LDpred2: better, faster, stronger	Privé, F., Arbel, J. and Vilhjálmsson, B.J.	2020	Summary data	Y	Fraction of causal markers, Sparsity	Excluded depending on sparsity	bigsnpr	https://cran.r-project.org/web/packages/bigsnpr/index.html	Bayesian shrinkage method extended from LDpred, by enabling sparsity	N	NA	N	NA	Disease GWAS + T / PGx GWAS (T) + T	Disease GWAS + T and C
MegaPRS	34234142	10.1038/s41467-021-24485-y	Improved genetic prediction of complex traits from individual-level data or summary statistics	Zhang, Q., Privé, F., Vilhjálmsson, B. and Speed, D.	2021	Summary data	Y	Parameters that maximize prediction for each model	Excluded	LDAK, bigstatsr	https://www.ldak.org; https://privefl.github.io/bigstatsr	A super learning algorithm choosing the best prediction model from Lasso, Ridge, and BOLT-LMM	N	NA	N	NA	Disease GWAS + T / PGx GWAS (T) + T	NA
mtPRS-ML	NA	NA	NA	NA	NA	Summary data	Y		Excluded depending on penalty	NA (glmnet)	https://cran.r-project.org/web/packages/glmnet/index.html	Combine multiple PRSs constructed by C+T from different traits with elastic-net regression	Y	Y	N	NA	Disease GWAS + T / PGx GWAS (T) + T	Disease GWAS + T
mtPRS-MultiReg	NA	NA	NA	NA	NA	Summary data	N	NA	Not excluded	NA (stats)	https://stat.ethz.ch/R-manual/R-devel/library/stats/html/00Index.html	Combine multiple PRSs constructed by C+T from different traits with multivariate regression	Y	Y	N	NA	Disease GWAS + T / PGx GWAS (T) + T	Disease GWAS + T
Multi-ethnic PRS	29110330	10.1002/gepi.22083	Multiethnic polygenic risk scores improve risk prediction in diverse populations	Márquez‐Luna, C., Loh, P.R.	2017	Summary data	Y	Mixing weights	Only top variants retained	NA	NA	Combine training data from European samples and training data from the target population	N	NA	Y	NA	Disease GWAS + T / PGx GWAS (T) + T	NA
PRS-CS	30992449	10.1038/s41467-019-09718-5	Polygenic prediction via Bayesian regression and continuous shrinkage priors	Ge, T., Chen, C.Y., Ni, Y., Feng, Y.C.A. and Smoller, J.W.	2019	Summary data	Y		Not excluded	PRScs	https://github.com/getian107/PRScs	Bayesian shrinkage	N	NA	N	NA	Disease GWAS + T / PGx GWAS (T) + T	Disease GWAS + T / PGx GWAS (T) + T
PRS-CSx	35513724	10.1038/s41588-022-01054-7	Improving polygenic prediction in ancestrally diverse populations	Ruan, Y., Lin, Y.F., Feng, Y.C.A., Chen, C.Y., Lam, M., Guo, Z., He, L., Sawa, A., Martin, A.R., Qin, S. and Huang, H.	2022	Summary data	Y		Not excluded	PRScsx	https://github.com/getian107/PRScsx	Bayesian shrinkage method extended from PRS-CS, by leveraging trans-ethnic populations	N	NA	Y	NA	Disease GWAS + T / PGx GWAS (T) + T	NA
PRS-PGx-Bayes (Disease + PGx)	NA	NA	NA	NA	2022	Summary data	Y		Not excluded	Under development	NA	Bayesian shrinkage method extended from PRS-PGx-Bayes, by leveraging both disease GWAS and PGx GWAS	N	NA	N	NA	Disease and PGx GWAS + T and C	NA
PRS-PGx-Bayes	NA	NA	Pharmacogenomics Polygenic Risk Score for Drug Response Prediction Using PRS-PGx Methods	Zhai, S., Zhang, H., Mehrotra, D.V., Shen, J.	2022	Summary data	Y		Not excluded	PRSPGx	https://cran.r-project.org/web/packages/PRSPGx/index.html	Bayesian shrinkage using glocal-local scaling parameters by modeling variance-covariance matrix	N	NA	N	NA	PGx GWAS + T and C	NA
PRS-PGx-Bayesx	NA	NA	NA	NA	2022	Summary data	Y		Not excluded	Under development	NA	Bayesian shrinkage method extended from PRS-PGx-Bayes, by leveraging trans-ethnic populations	N	NA	Y	NA	PGx GWAS + T and C	NA
PRS-PGx-CT	NA	NA	Pharmacogenomics Polygenic Risk Score for Drug Response Prediction Using PRS-PGx Methods	Zhai, S., Zhang, H., Mehrotra, D.V., Shen, J.	2022	Summary data	Y	P-value threshold	Only top variants retained in terms of 2-df joint (main and interaction) test	PRSPGx	https://cran.r-project.org/web/packages/PRSPGx/index.html	LD based clumping and p-value thresholding	N	NA	N	NA	PGx GWAS + T and C	NA
PRS-PGx-L, GL, SGL	NA	NA	Pharmacogenomics Polygenic Risk Score for Drug Response Prediction Using PRS-PGx Methods	Zhai, S., Zhang, H., Mehrotra, D.V., Shen, J.	2022	Individual data	Y		Excluded depending on penalty and sparsity assumption	PRSPGx	https://cran.r-project.org/web/packages/PRSPGx/index.html	Penalized-regression based methods using Lasso, Group Lasso, or Sparse Group Lasso	N	NA	N	NA	PGx GWAS + T and C	NA
SBayesR	30602773	10.1038/s41467-018-07882-8	Improved polygenic prediction by Bayesian multiple regression on summary statistics	Lloyd-Jones, L.R., Zeng, J., Sidorenko, J., Yengo, L., Moser, G., Kemper, K.E., Wang, H., Zheng, Z., Magi, R., Esko, T. and Metspalu, A.	2019	Summary data	N	NA	Excluded	GCTB	https://cnsgenomics.com/software/gctb/#Overview	Bayesian shrinkage	N	NA	N	NA	Disease GWAS + T / PGx GWAS (T) + T	NA
SBLUP	NA	10.1038/s41562-016-0016	Genetic evidence of assortative mating in humans	Robinson, M.R., Kleinman, A., Graff, M., Vinkhuyzen, A.A., Couper, D., Miller, M.B., Peyrot, W.J., Abdellaoui, A., Zietsch, B.P., Nolte, I.M. and van Vliet-Ostaptchouk, J.V.	2017	Summary data	N	NA	Not excluded	GCTA	https://yanglab.westlake.edu.cn/software/gcta/#Overview	Best linear unbiased prediction	N	NA	N	NA	Disease GWAS + T / PGx GWAS (T) + T	NA
TL-Multi	NA	10.1101/2022.03.30.486333	Multiethnic Polygenic Risk Prediction in Diverse Populations through Transfer Learning	Tian, P., Chan, T.H., Wang, Y.F., Yang, W., Yin, G. and Zhang, Y.D.	2022	Summary data	Y		Excluded depending on penalty	TL-Multi	https://github.com/mxxptian/TL-Multi.git	Lasso-regression based method extended from Lassosum. Construct PRS for non-European populations, by conducting transfer learning framework to learn useful knowledge from European population to correct the bias for non-European populations	N	NA	Y	NA	Disease GWAS + T / PGx GWAS (T) + T	NA
wMT-SBLUP	29515099	10.1038/s41467-017-02769-6	Improving genetic prediction by leveraging genetic correlations among human diseases and traits	Maier, R.M., Zhu, Z., Lee, S.H., Trzaskowski, M., Ruderfer, D.M., Stahl, E.A., Ripke, S., Wray, N.R., Yang, J., Visscher, P.M. and Robinson, M.R.	2018	Summary data	N	NA	Not excluded	smtpred	https://github.com/uqrmaie1/smtpred	Extended from SBLUP for multiple traits, where weighted indices are calculated from SBLUP estimates	Y	NA	N	NA	Disease GWAS + T / PGx GWAS (T) + T	NA
XP-BLUP	28757202	10.1016/j.ajhg.2017.06.015	Leveraging Multi-ethnic Evidence for Risk Assessment of Quantitative Traits in Minority Populations	Coram, M.A., Fang, H., Candille, S.I., Assimes, T.L. and Tang, H.	2017	Individual data	N	NA	Not excluded	XP-BLUE	https://med.stanford.edu/tanglab/software/XPBLUP.html	Two-component linear mixed-effects model	N	NA	Y	NA	Disease GWAS + T / PGx GWAS (T) + T	NA
